# Supplementary material for: Modeling analysis reveals the transmission trend of COVID-19 and control efficiency of human intervention
Source: BMC Infect Dis. 2021 Aug 21;21:849. doi: 10.1186/s12879-021-06560-3 (PMC8379572; doi:10.1186/s12879-021-06560-3)
Supplement: Supplementary file 1 — Additional file 1: Data S1. Data on the number of cumulative cases of COVID-19 in seven countries. [file 12879_2021_6560_MOESM1_ESM.xlsx]

## Sheet: Data S1
date	China	R.Korea	Italy	Spain	Germany	France	Iran	China_new	R.Korea_new	Italy_new	Spain_new	Germany_new	France_new	Iran_new
2020-01-18	121
2020-01-19	199
2020-01-20	291	1
2020-01-21	440	1						149	0
2020-01-22	549	1						109	0
2020-01-23	830	1						281	0
2020-01-24	1287	2						457	1
2020-01-25	1975	2				3		688	0				3
2020-01-26	2744	2				3		769	0				0
2020-01-27	4515	4				3		1771	2				0
2020-01-28	5974	4			1	3		1459	0			1	0
2020-01-29	7711	4			4	4		1737	0			3	1
2020-01-30	9692	4			4	5		1981	0			0	1
2020-01-31	11791	11	2		5	6		2099	7	2		1	1
2020-02-01	14380	12	2	1	7	6		2589	1	0	1	2	0
2020-02-02	17205	15	2	1	8	6		2825	3	0	0	1	0
2020-02-03	20438	15	2	1	10	6		3233	0	0	0	2	0
2020-02-04	24324	16	2	1	12	6		3886	1	0	0	2	0
2020-02-05	28018	18	2	1	12	6		3694	2	0	0	0	0
2020-02-06	31161	23	2	1	12	6		3143	5	0	0	0	0
2020-02-07	34546	24	3	1	13	6		3385	1	1	0	1	0
2020-02-08	37198	24	3	1	14	6		2652	0	0	0	1	0
2020-02-09	40171	27	3	1	14	11		2973	3	0	0	0	5
2020-02-10	42638	27	3	2	14	11		2467	0	0	1	0	0
2020-02-11	44653	28	3	2	14	11		2015	1	0	0	0	0
2020-02-12	59804	28	3	2	16	11		15151	0	0	0	2	0
2020-02-13	63851	28	3	2	16	11		4047	0	0	0	0	0
2020-02-14	66492	28	3	2	16	11		2641	0	0	0	0	0
2020-02-15	68500	28	3	2	16	11		2008	0	0	0	0	0
2020-02-16	70548	29	3	2	16	12		2048	1	0	0	0	1
2020-02-17	72436	30	3	2	16	12		1888	1	0	0	0	0
2020-02-18	74185	31	3	2	16	12		1749	1	0	0	0	0
2020-02-19	74576	51	3	2	16	12		391	20	0	0	0	0
2020-02-20	75465	104	3	2	16	12	2	889	53	0	0	0	0	2
2020-02-21	76288	204	3	2	16	12	5	823	100	0	0	0	0	3
2020-02-22	76936	346	9	2	16	12	18	648	142	6	0	0	0	13
2020-02-23	77150	602	76	2	16	12	28	214	256	67	0	0	0	10
2020-02-24	77658	763	124	2	16	12	43	508	161	48	0	0	0	15
2020-02-25	78064	977	229	2	16	12	61	406	214	105	0	0	0	18
2020-02-26	78497	1261	322	2	18	12	95	433	284	93	0	2	0	34
2020-02-27	78824	1766	400	12	21	18	141	327	505	78	10	3	6	46
2020-02-28	79251	2337	650	25	26	38	245	427	571	250	13	5	20	104
2020-02-29	79824	3150	888	32	57	57	388	573	813	238	7	31	19	143
2020-03-01	80026	3736	1128	45	57	100	593	202	586	240	13	0	43	205
2020-03-02	80151	4212	1689	45	129	100	978	125	476	561	0	72	0	385
2020-03-03	80270	4812	2036	114	157	191	1501	119	600	347	69	28	91	523
2020-03-04	80409	5328	2502	151	196	212	2336	139	516	466	37	39	21	835
2020-03-05	80552	5766	3089	198	262	282	2922	143	438	587	47	66	70	586
2020-03-06	80651	6284	3858	257	534	420	3513	99	518	769	59	272	138	591
2020-03-07	80695	6767	4636	374	639	613	4747	44	483	778	117	105	193	1234
2020-03-08	80735	7134	5883	430	795	706	5832	40	367	1247	56	156	93	1085
2020-03-09	80754	7382	7375	589	1112	1116	6566	19	248	1492	159	317	410	734
2020-03-10	80778	7513	9172	1024	1139	1402	7169	24	131	1797	435	27	286	603
2020-03-11	80793	7755	10149	1639	1296	1774	8042	15	242	977	615	157	372	873
2020-03-12	80813	7869	12462	2140	1567	2269	9000	20	114	2313	501	271	495	958
2020-03-13	80824	7979	15113	2965	2369	2860	10075	11	110	2651	825	802	591	1075
2020-03-14	80844	8086	17660	4231	3062	3640	11364	20	107	2547	1266	693	780	1289
2020-03-15	80860	8162	21157	5753	3798	4469	12729	16	76	3497	1522	736	829	1365
2020-03-16	80881	8236	24747	7753	4838	5380	14991	21	74	3590	2000	1040	911	2262
2020-03-17	80894	8320	27980	9191	6012	6573	14991	13	84	3233	1438	1174	1193	0
2020-03-18	80928	8320	31506	11178	7156	7652	16169	34	0	3526	1987	1144	1079	1178
2020-03-19	80967	8413	35713	13716	8198	9043	17365	39	93	4207	2538	1042	1391	1196
2020-03-20	81008	8652	41035	17147	10999	10877	18407	41	239	5322	3431	2801	1834	1042
2020-03-21	81054	8799	47021	19980	18323	12475	19644	46	147	5986	2833	7324	1598	1237
2020-03-22	81093	8897	53578	24926	21463	14296	20610	39	98	6557	4946	3140	1821	966
2020-03-23	81171	8961	59138	28572	24774	15821	21638	78	64	5560	3646	3311	1525	1028
2020-03-24	81218	9037	63927	33089	29212	19615	23049	47	76	4789	4517	4438	3794	1411
2020-03-25	81285	9137	69176	39673	31554	22025	24811	67	100	5249	6584	2342	2410	1762
2020-03-26	81340	9241	74386	47610	36508	24920	27017	55	104	5210	7937	4954	2895	2206
2020-03-27	81394	9332	80539	56188	42288	28786	29406	54	91	6153	8578	5780	3866	2389
2020-03-28	81439	9478	86498	64059	48582	32542	32332	45	146	5959	7871	6294	3756	2926
2020-03-29	81470	9583	92472	72248	52547	37145	35408	31	105	5974	8189	3965	4603	3076
2020-03-30	81518	9661	97689	78797	57298	39642	38309	48	78	5217	6549	4751	2497	2901
2020-03-31	81554	9786	101739	85195	61913	43977	41495	36	125	4050	6398	4615	4335	3186
2020-04-01	81589	9887	105792	94417	67366	51477	44606	35	101	4053	9222	5453	7500	3111
2020-04-02	81620	9976	110574	102136	73522	56261	47593	31	89	4782	7719	6156	4784	2987
2020-04-03	81639	10062	115242	110238	79696	58327	50486	19	86	4668	8102	6174	2066	2893
2020-04-04	81669	10156	119827	117710	85778	63536	53183	30	94	4585	7472	6082	5209	2697
2020-04-05	81708	10237	124632	124736	91714	67757	55743	39	81	4805	7026	5936	4221	2560
2020-04-06	81740	10284	128948	130759	95391	69607	58226	32	47	4316	6023	3677	1850	2483
2020-04-07	81820	10331	132547	135032	99225	73488	60500	80	47	3599	4273	3834	3881	2274
2020-04-08	81865	10384	135586	140510	103228	77226	62589	45	53	3039	5478	4003	3738	2089
2020-04-09	81907	10423	139422	146690	108202	81095	64586	42	39	3836	6180	4974	3869	1997
2020-04-10	81953	10450	143626	152446	113525	85351	66220	46	27	4204	5756	5323	4256	1634
